# Supplementary material for: Synthesis and Evaluation of Reactive Oxygen Species Sensitive Prodrugs of a NAMPT Inhibitor FK866
Source: Molecules. 2022 Dec 25;28(1):169. doi: 10.3390/molecules28010169 (PMC9821821; doi:10.3390/molecules28010169)
Supplement: Supplementary file 1 [file molecules-28-00169-s001.zip]

Archive with 1 entries (1 files):
- molecules-2093278-SI.pdf
